# Supplementary material for: The Effect of Honey Powder Addition on Chosen Quality Properties of Model Chicken Products
Source: Foods. 2024 Dec 22;13(24):4163. doi: 10.3390/foods13244163 (PMC11675915; doi:10.3390/foods13244163)
Supplement: Supplementary file 1 [file foods-13-04163-s001.zip]

Archive with 1 entries (1 files):
- foods-3345681-supplementary.pdf
